# Supplementary material for: Using the Social-Local-Mobile App for Smoking Cessation in the SmokeFreeBrain Project: Protocol for a Randomized Controlled Trial
Source: JMIR Res Protoc. 2018 Dec 6;7(12):e12464. doi: 10.2196/12464 (PMC6302230; doi:10.2196/12464)
Supplement: Multimedia Appendix 1 [file resprot_v7i12e12464_app1.xlsx]

## Sheet: P4
SECTION 1: General Information	S1	S2	S3	S4	S5	S6	S7	S8
Date	Y	Y	Y	Y	Y	Y	Y	Y
Name	Y	N	N	N	N	N	N	N
Surname	Y	N	N	N	N	N	N	N
NationalID	Y	N	N	N	N	N	N	N
HealthID	Y	N	N	N	N	N	N	N
SubjectID	Y	N	N	N	N	N	N	N
DateOfBirth	Y	N	N	N	N	N	N	N
Gender	Y	N	N	N	N	N	N	N
Age	Y	N	N	N	N	N	N	N
Profession	Y	N	N	N	N	N	N	N
Unemployed	Y	N	N	N	N	N	N	N
Phone1	Y	N	N	N	N	N	N	N
Phone2	Y	N	N	N	N	N	N	N
SmartphoneAvailable	Y	N	N	N	N	N	N	N
SECTION 2: Consumption history	S1	S2	S3	S4	S5	S6	S7	S8
AgeAtStart	Y	N	N	N	N	N	N	N
DailyCigarettes	Y	Y	Y	N	N	N	N	N
WeeklyExpend	Y	N	N	N	N	N	N	N
LiveInSmokers	Y	N	N	N	N	N	N	N
PartnerSmokers	Y	N	N	N	N	N	N	N
QuittingAttemps	Y	N	N	N	N	N	N	N
WhenLastAttemp	Y	N	N	N	N	N	N	N
MaxAbstinenceTime	Y	N	N	N	N	N	N	N
TypeOfTreatment	Y	N	N	N	N	N	N	N
CO	Y	Y	Y	N	Y	N	Y	Y
Cotinine	Y	Y	Y	N	N	N	Y	Y
RiskyHabits	Y	Y	Y	N	N	N	N	N
PreventiveAction	Y	Y	Y	N	N	N	N	N
ConsumptionObservations	Y	Y	Y	N	N	N	N	N
DayD	Y	N	N	N	N	N	N	N
SECTION 3: Smoking related symptoms	S1	S2	S3	S4	S5	S6	S7	S8
MorningCough	Y	N	N	N	N	N	N	N
Expectoration	Y	N	N	N	N	N	N	N
RespiratoryDifficulty	Y	N	N	N	N	N	N	N
SibilantBreath	Y	N	N	N	N	N	N	N
FrequentColds	Y	N	N	N	N	N	N	N
ThroatAche	Y	N	N	N	N	N	N	N
Dysgeusia	Y	N	N	N	N	N	N	N
Halitosis	Y	N	N	N	N	N	N	N
StomachAche	Y	N	N	N	N	N	N	N
HeavyDigestions	Y	N	N	N	N	N	N	N
HeadAche	Y	N	N	N	N	N	N	N
ChestAche	Y	N	N	N	N	N	N	N
LegsAchingWalking	Y	N	N	N	N	N	N	N
Dizziness	Y	N	N	N	N	N	N	N
Insomnia	Y	N	N	N	N	N	N	N
Palpitations	Y	N	N	N	N	N	N	N
Nervousness	Y	N	N	N	N	N	N	N
SexualProblems	Y	N	N	N	N	N	N	N
OthersSymptoms	Y	N	N	N	N	N	N	N
SECTION 4: Clinical Information	S1	S2	S3	S4	S5	S6	S7	S8
Weight	Y	Y	Y	N	Y	N	Y	Y
Size	Y	Y	Y	N	Y	N	Y	Y
BodyMassIndex	Y	Y	Y	N	Y	N	Y	Y
BloodPressureSystolic	Y	Y	Y	N	Y	N	Y	Y
BloodPressureDiastolic	Y	Y	Y	N	Y	N	Y	Y
Comorbidities	Y	N	N	N	N	N	N	N
ClinicalObservations	Y	N	N	N	N	N	N	N
SECTION 5: Dependency (Fagerström test)	S1	S2	S3	S4	S5	S6	S7	S8
Fager1	Y	N	N	N	N	N	N	N
Fager2	Y	N	N	N	N	N	N	N
Fager3	Y	N	N	N	N	N	N	N
Fager4	Y	N	N	N	N	N	N	N
Fager5	Y	N	N	N	N	N	N	N
Fager6	Y	N	N	N	N	N	N	N
FagerTOTAL	Y	N	N	N	N	N	N	N
FagerEval	Y	N	N	N	N	N	N	N
TTBCTStep	Y	Y	Y	Y	Y	Y	Y	Y
SECTION 6: Motivation (Richmond test)	S1	S2	S3	S4	S5	S6	S7	S8
Rich1	Y	N	N	N	N	N	N	N
Rich2	Y	N	N	N	N	N	N	N
Rich3	Y	N	N	N	N	N	N	N
Rich4	Y	N	N	N	N	N	N	N
RichTOTAL	Y	N	N	N	N	N	N	N
RichEval	Y	N	N	N	N	N	N	N
Motivation	N	Y	Y	Y	Y	Y	Y	Y
SECTION 7: Treatment assgined	S1	S2	S3	S4	S5	S6	S7	S8
Treat1	Y	N	N	N	N	N	N	N
Treat2	Y	N	N	N	N	N	N	N
Treat3	Y	N	N	N	N	N	N	N
Treat4	Y	N	N	N	N	N	N	N
WhyQuitNow	Y	N	N	N	N	N	N	N
WhyBetterNow	Y	N	N	N	N	N	N	N
SECTION 8: Psyco-physiological symptoms related to abstinence	S1	S2	S3	S4	S5	S6	S7	S8
Craving	N	Y	Y	Y	Y	Y	N	N
Irritability	N	Y	Y	Y	Y	Y	N	N
Anxiety	N	Y	Y	Y	Y	Y	N	N
Unease	N	Y	Y	Y	Y	Y	N	N
LackConcentration	N	Y	Y	Y	Y	Y	N	N
Appettite	N	Y	Y	Y	Y	Y	N	N
LackEnergy	N	Y	Y	Y	Y	Y	N	N
Somnolence	N	Y	Y	Y	Y	Y	N	N
InsomniaAbstinence	N	Y	Y	Y	Y	Y	N	N
Constipation	N	Y	Y	Y	Y	Y	N	N
SECTION 9: Quality of life	S1	S2	S3	S4	S5	S6	S7	S8
EuroQoL5D_Movility	Y	N	N	N	N	N	Y	Y
EuroQoL5D_SelfCare	Y	N	N	N	N	N	Y	Y
EuroQoL5D_DailyActivities	Y	N	N	N	N	N	Y	Y
EuroQoL5D_Pain	Y	N	N	N	N	N	Y	Y
EuroQoL5D_Anxiety	Y	N	N	N	N	N	Y	Y
EuroQoL5D_HealthScore	Y	N	N	N	N	N	Y	Y
SF36_1	Y	N	N	N	N	N	N	Y
SF36_2	Y	N	N	N	N	N	N	Y
SF36_Intro3	Y	N	N	N	N	N	N	Y
SF36_3a	Y	N	N	N	N	N	N	Y
SF36_3b	Y	N	N	N	N	N	N	Y
SF36_3c	Y	N	N	N	N	N	N	Y
SF36_3d	Y	N	N	N	N	N	N	Y
SF36_3e	Y	N	N	N	N	N	N	Y
SF36_3f	Y	N	N	N	N	N	N	Y
SF36_3g	Y	N	N	N	N	N	N	Y
SF36_3h	Y	N	N	N	N	N	N	Y
SF36_3i	Y	N	N	N	N	N	N	Y
SF36_3j	Y	N	N	N	N	N	N	Y
SF36_Intro4	Y	N	N	N	N	N	N	Y
SF36_4a	Y	N	N	N	N	N	N	Y
SF36_4b	Y	N	N	N	N	N	N	Y
SF36_4c	Y	N	N	N	N	N	N	Y
SF36_4d	Y	N	N	N	N	N	N	Y
SF36_Intro5	Y	N	N	N	N	N	N	Y
SF36_5a	Y	N	N	N	N	N	N	Y
SF36_5b	Y	N	N	N	N	N	N	Y
SF36_5c	Y	N	N	N	N	N	N	Y
SF36_6	Y	N	N	N	N	N	N	Y
SF36_7	Y	N	N	N	N	N	N	Y
SF36_8	Y	N	N	N	N	N	N	Y
SF36_Intro9	Y	N	N	N	N	N	N	Y
SF36_9a	Y	N	N	N	N	N	N	Y
SF36_9b	Y	N	N	N	N	N	N	Y
SF36_9c	Y	N	N	N	N	N	N	Y
SF36_9d	Y	N	N	N	N	N	N	Y
SF36_9e	Y	N	N	N	N	N	N	Y
SF36_9f	Y	N	N	N	N	N	N	Y
SF36_9g	Y	N	N	N	N	N	N	Y
SF36_9h	Y	N	N	N	N	N	N	Y
SF36_9i	Y	N	N	N	N	N	N	Y
SF36_10	Y	N	N	N	N	N	N	Y
SF36_Intro11	Y	N	N	N	N	N	N	Y
SF36_11a	Y	N	N	N	N	N	N	Y
SF36_11b	Y	N	N	N	N	N	N	Y
SF36_11c	Y	N	N	N	N	N	N	Y
SF36_11d	Y	N	N	N	N	N	N	Y
SF36_HealthScore	Y	N	N	N	N	N	N	Y
SECTION 10: Physical exercise monitoring	S1	S2	S3	S4	S5	S6	S7	S8
IPAQ27_SEC1	Y	N	N	N	N	N	Y	Y
IPAQ27_Intro1	Y	N	N	N	N	N	Y	Y
IPAQ27_1	Y	N	N	N	N	N	Y	Y
IPAQ27_Intro2	Y	N	N	N	N	N	Y	Y
IPAQ27_2a	Y	N	N	N	N	N	Y	Y
IPAQ27_2b	Y	N	N	N	N	N	Y	Y
IPAQ27_Intro3	Y	N	N	N	N	N	Y	Y
IPAQ27_3a	Y	N	N	N	N	N	Y	Y
IPAQ27_3b	Y	N	N	N	N	N	Y	Y
IPAQ27_Intro4	Y	N	N	N	N	N	Y	Y
IPAQ27_4a	Y	N	N	N	N	N	Y	Y
IPAQ27_4b	Y	N	N	N	N	N	Y	Y
IPAQ27_Intro5	Y	N	N	N	N	N	Y	Y
IPAQ27_5a	Y	N	N	N	N	N	Y	Y
IPAQ27_5b	Y	N	N	N	N	N	Y	Y
IPAQ27_Intro6	Y	N	N	N	N	N	Y	Y
IPAQ27_6a	Y	N	N	N	N	N	Y	Y
IPAQ27_6b	Y	N	N	N	N	N	Y	Y
IPAQ27_Intro7	Y	N	N	N	N	N	Y	Y
IPAQ27_7a	Y	N	N	N	N	N	Y	Y
IPAQ27_7b	Y	N	N	N	N	N	Y	Y
IPAQ27_SEC2	Y	N	N	N	N	N	Y	Y
IPAQ27_Intro8	Y	N	N	N	N	N	Y	Y
IPAQ27_8a	Y	N	N	N	N	N	Y	Y
IPAQ27_8b	Y	N	N	N	N	N	Y	Y
IPAQ27_Intro9	Y	N	N	N	N	N	Y	Y
IPAQ27_9a	Y	N	N	N	N	N	Y	Y
IPAQ27_9b	Y	N	N	N	N	N	Y	Y
IPAQ27_Intro10	Y	N	N	N	N	N	Y	Y
IPAQ27_10a	Y	N	N	N	N	N	Y	Y
IPAQ27_10b	Y	N	N	N	N	N	Y	Y
IPAQ27_Intro11	Y	N	N	N	N	N	Y	Y
IPAQ27_11a	Y	N	N	N	N	N	Y	Y
IPAQ27_11b	Y	N	N	N	N	N	Y	Y
IPAQ27_Intro12	Y	N	N	N	N	N	Y	Y
IPAQ27_12a	Y	N	N	N	N	N	Y	Y
IPAQ27_12b	Y	N	N	N	N	N	Y	Y
IPAQ27_Intro13	Y	N	N	N	N	N	Y	Y
IPAQ27_13a	Y	N	N	N	N	N	Y	Y
IPAQ27_13b	Y	N	N	N	N	N	Y	Y
IPAQ27_SEC3	Y	N	N	N	N	N	Y	Y
IPAQ27_Intro14	Y	N	N	N	N	N	Y	Y
IPAQ27_14a	Y	N	N	N	N	N	Y	Y
IPAQ27_14b	Y	N	N	N	N	N	Y	Y
IPAQ27_Intro15	Y	N	N	N	N	N	Y	Y
IPAQ27_15a	Y	N	N	N	N	N	Y	Y
IPAQ27_15b	Y	N	N	N	N	N	Y	Y
IPAQ27_Intro16	Y	N	N	N	N	N	Y	Y
IPAQ27_16a	Y	N	N	N	N	N	Y	Y
IPAQ27_16b	Y	N	N	N	N	N	Y	Y
IPAQ27_Intro17	Y	N	N	N	N	N	Y	Y
IPAQ27_17a	Y	N	N	N	N	N	Y	Y
IPAQ27_17b	Y	N	N	N	N	N	Y	Y
IPAQ27_Intro18	Y	N	N	N	N	N	Y	Y
IPAQ27_18a	Y	N	N	N	N	N	Y	Y
IPAQ27_18b	Y	N	N	N	N	N	Y	Y
IPAQ27_Intro19	Y	N	N	N	N	N	Y	Y
IPAQ27_19a	Y	N	N	N	N	N	Y	Y
IPAQ27_19b	Y	N	N	N	N	N	Y	Y
IPAQ27_SEC4	Y	N	N	N	N	N	Y	Y
IPAQ27_Intro20	Y	N	N	N	N	N	Y	Y
IPAQ27_20a	Y	N	N	N	N	N	Y	Y
IPAQ27_20b	Y	N	N	N	N	N	Y	Y
IPAQ27_Intro21	Y	N	N	N	N	N	Y	Y
IPAQ27_21a	Y	N	N	N	N	N	Y	Y
IPAQ27_21b	Y	N	N	N	N	N	Y	Y
IPAQ27_Intro22	Y	N	N	N	N	N	Y	Y
IPAQ27_22a	Y	N	N	N	N	N	Y	Y
IPAQ27_22b	Y	N	N	N	N	N	Y	Y
IPAQ27_Intro23	Y	N	N	N	N	N	Y	Y
IPAQ27_23a	Y	N	N	N	N	N	Y	Y
IPAQ27_23b	Y	N	N	N	N	N	Y	Y
IPAQ27_Intro24	Y	N	N	N	N	N	Y	Y
IPAQ27_24a	Y	N	N	N	N	N	Y	Y
IPAQ27_24b	Y	N	N	N	N	N	Y	Y
IPAQ27_Intro25	Y	N	N	N	N	N	Y	Y
IPAQ27_25a	Y	N	N	N	N	N	Y	Y
IPAQ27_25b	Y	N	N	N	N	N	Y	Y
IPAQ27_SEC5	Y	N	N	N	N	N	Y	Y
IPAQ27_Intro26	Y	N	N	N	N	N	Y	Y
IPAQ27_26a	Y	N	N	N	N	N	Y	Y
IPAQ27_26b	Y	N	N	N	N	N	Y	Y
IPAQ27_Intro27	Y	N	N	N	N	N	Y	Y
IPAQ27_27a	Y	N	N	N	N	N	Y	Y
IPAQ27_27b	Y	N	N	N	N	N	Y	Y
IPAQ27_Score	Y	N	N	N	N	N	Y	Y
SECTION 11: Observations	S1	S2	S3	S4	S5	S6	S7	S8
TimeOffProtocol	N	Y	Y	Y	Y	Y	Y	Y
PhoneOffProtocol	N	Y	Y	Y	Y	Y	Y	Y
InPersonOffProtocol	N	Y	Y	Y	Y	Y	Y	Y
EmailOffProtocol	N	Y	Y	Y	Y	Y	Y	Y
GeneralObservation	Y	Y	Y	N	N	N	N	N

## Sheet: Dropdowns
	Field Format_OPTS		Data Type_OPTS
	Text		ST
	Textarea		INT
	Single-select		REAL
	Radio		DATE
	Multi-select		FILE
	Checkbox
	Calculation
